# Supplementary material for: Early-life stress exposure and large-scale covariance brain networks in extremely preterm-born infants
Source: Transl Psychiatry. 2022 Jun 18;12:256. doi: 10.1038/s41398-022-02019-4 (PMC9206645; doi:10.1038/s41398-022-02019-4)
Supplement: Supplementary file 7 — Table 1 [file 41398_2022_2019_MOESM7_ESM.xlsx]

## Sheet: Table 1
	HPL	HPR	AML	AMR	GPAL	GPAR	LOGAL	LOGAR	CBL	CBR	INR	INL	GPPR	GPPL	LOGPR	LOGPL	CGAR	CGAL	CGPR	CGPL	FLR	FLL	PLR	PLL	CNR	CNL	TBR	THL	SNR	SNL	LNR	LNL
HPL		0.0419		0.0012	0.0758	0.0172					0.0432	0.012		0.3527	0.0001	0.014	0.0048	0.0002	0.0018											0.0439
HPR	-2.03			0.0001	0.0234	0.0001	0.0412				0.1421			0.0716			0.0001	0.0002	0.0001	0.0029			0.0423	0.0939
AML				0.0001							0.0001	0.0001			0.046														0.7417	0.0001
AMR	-3.25	-9.76	15.67		0.0002						0.0002	0.0006			0.0308	0.0001	0.0001	0.0006	0.0001	0.0011		0.0202						0.0202	0.0001	0.0001
GPAL	-1.78	-2.27		-3.77			0.0822	0.0517				0.1316	0.0384				0.0101	0.0154	0.0034		0.0958	0.0152	0.0131	0.022						0.0642
GPAR	-2.38	-8.02		-10.49	-2.22												0.0001	0.0022	0.0001	0.003	0.0525	0.1501			0.0869		0.0869	0.9407			0.014	0.111
LOGAL		2.04			1.74			0.0001			0.0329	0.0001	0.0001	0.0016	0.0001		0.0001	0.0001	0.6443				0.6443	0.8877	0.0289					0.0289		0.0001
LOGAR					-1.95		-12.09				0.0009	0.0001	0.0001		0.0001		0.0039	0.0014	0.0033				0.0033	0.042	0.0244					0.0244		0.0001
CBL										0.0073			0.0096												0.7441	0.1824	0.8882	0.0202			0.6607	0.0017
CBR									2.68				0.0082												0.6858	0.1501	0.1465	0.0028			0.5398	0.0002
INR	-2 .02	1.47	4.32	3.72			-2.13	-3.31				0.004	0.0019	0.1406	0.1154	0.0002	0.78	0.3305	0.0034		0.9121	0.9869	0.5155	0.8807					0.0001	0.1534
INL	2.51		4.16	3.45	1.51		-8.41	-13.5			2.88		0.0001	0.0016	0.0001	0.057	0.9977	0.4558	0.0782			0.149	0.6282	0.9031					0.0001	0.2663		0.0001
GPPR					-2.07	-12.41		-15.23	2.59	2.64	-3.1	-16.04			0.0001		0.001	0.0002					0.0014	0.018	0.0939	0.1464	0.0323	0.0038		0.0396		0.0001
GPPL	-0.93	1.8					3.15		1.47			3.16				0.0001	0.0001	0.0001	0.0134		0.0207	0.0624	0.0436	0.9411
LOGPR	8.31		2	2. 16			-11.68	-15.82	-1.57			-17.91	-17.84				0.0038	0.0006					0.0036	0.0343					0.0223	0.9754		0.0001
LOGPL	-2.46								3.74			1.9		-5.78			0.0001	0.0001	0.0001		0.0538	0.0401	0.1082	0.0742
CGAR	-2.82	-4.86		-4.7	-2.57	-4.3	-3.85	-2.89	0.28				-3.29	4.67	-2.9	6.04		0.0009	0.1118	0.305		0.0799	0.4859	0.9478
CGAL	-3.7	-3.72		-3.45	-2.42	-3.07	-3.9	-3.2	0.97			-0.75	-3.75	4.08	-3.45	8.45	3.32		0.0001	0.5092		0.0625	0.7128	0.6918
CGPR	-3.12	-7.14		-7.69	-2.93	-6.38			2.93			1.76		2.47		7.61	1.59	4.69		0.0828			0.9955	0.6001				0.0061
CGPL		-2.98		-3.25		-2.97											-1.03	-0.66	-1.73				0.0786	0.5708	0.0106	0.005	0.1211	0.0858				0.0406
FLR		1.87			1.67	1.94			-0.11					-2.31		-1.93						0.0957	0.3341	0.0714	0.0396	0.0467	0.0344	0.0226			0.0041	0.0267
FLL					-2.43	1.44			-0.02			1.44		-1.86		-2.05	1.75	1.86			1.67		0.0858	0.3741	0.4832	0.0433	0.0525	0.0544			0.0484	0.034
PLR		-2.03			-2.48		-0.46	-2.94			-0.65	-0.48	-3.19	2.02	-2.91	1.61	-0.7	-0.37	-0.01	1.76	0.97	1.72		0.1107								0.0046
PLL		1.67			-2.29		0.14	-2.03			0.15	0.12	-2.37	-0.07	-2.12	-1.79	-0.07	-0.4	-0.52	-0.57	1.8	0.89	1.6		0.0612			0.0631			0.1426	0.027
CNR									0.33	0.4			1.68							2.56	2.06	-0.7		-1.87		0.7921	0.8828	0.8584			0.1099	0.0023
CNL									1.33	1.44			1.45							2.81	-1.99	-2.02			0.26		0.682	0.7872			0.0319	0.0048
THR						1.71			-0.14	1.45			2.14							1.55	2.12	1.94			-0.15	0.41		0.1024			0.3593	0.0001
THL				-2.32					1.67	2.99			2.89						-2.74	1.72	2.28	1.92		1.86	0.18	0.27	1.63				0.0001	0.0001
SNR			-0.33	18.04							4.32	3.95			2.28															0.0001
SNL	-2.02		16.03	27.04	-1.85		-2.18	-2 .25			1.43	1.11	-2.06		-0.03														18.5
LNR						2.46			-0.44	0.61											2.87	1.97		1.47	1.6	2.15	0.92	3.81				0.15
LNL						1.59	-3.9	-4.56	3.14	3.75		-4.45	-4.55		-4.56					2.05	2.22	2.12	-2.83	-2.21	3.05	2.82	3.81	4.29			1.44
